# Supplementary material for: (E)-2-Benzylidenecyclanones: Part XIX. Reaction of (E)-2-(4′-X-Benzylidene)-1-tetralones with Cellular Thiols: Comparison of Thiol Reactivities of Open-Chain Chalcones and Their Six- and Seven-Membered Cyclic Analogs
Source: Int J Mol Sci. 2024 Jul 16;25(14):7773. doi: 10.3390/ijms25147773 (PMC11277078; doi:10.3390/ijms25147773)
Supplement: Supplementary file 1 [file ijms-25-07773-s001.zip]

Archive with 1 entries (1 files):
- ijms-3010594-supplementary.pdf
